# Supplementary material for: Novel mutations in TPM2 and PIEZO2 are responsible for distal arthrogryposis (DA) 2B and mild DA in two Chinese families
Source: BMC Med Genet. 2018 Oct 3;19:179. doi: 10.1186/s12881-018-0692-8 (PMC6171138; doi:10.1186/s12881-018-0692-8)
Supplement: Supplementary file 1 — Table S1. Primer used in this study (XLS 10 kb) [file 12881_2018_692_MOESM1_ESM.xls]

## Sheet: Sheet1
Table S1. Primer sequences used in this study
	Sequence of primer	Tm(°C)	Product size(bp)
Linkage analysis	9p13AAC-F:5’-GGCTGAAGCAAGCAAATCAC-3’	56	211
	9p13AAC-R:5’-CTCAGTCCCTTCACATTGTTGT-3’
	11p15GT-F:5’-CAAGTTCTCTGTTTCCCAGGCTGG-3’	63	188
	11p15GT-R:5’-AGCCCAGGAGGTTGAGGCTGCAAG-3’
	20q13AC-F: 5’-TGAGCAGGTCCAACTCT-3’	56	155
	20q13AC-R: 5’-TGTTCTGGAAGGAGGG-3’
Genomic PCR of TPM2 gene	E1-2F: 5′-GTGCTTCTGCCCCTACAAGGTTT-3′	60	929
	E1-2R: 5′-AGAGCCCTAACTCCTCCCATTGT-3′
	E3-6F: 5′-AGCCTCTCTGATCCTTATCCAAGG-3′	60	933
	E3-6R: 5′-AAAGTTGTGAGAGTGACAGCAGGC-3’
	E7-9F: 5′-AACCTTTCTGGGCAATGGCGCCTT-3′	58	856
	E7-9R: 5′-GACAGACTGATAATCACGGCAGGT-3′
	E10F: 5′-ATGGGTAGAGCCAATTTGGGGTAC-3′	60	428
	E10R: 5′-GCCTGGCTGTGCAATGTTGGCAAT-3′
	E11F: 5′-CCGTGAATGCATGTGTCTTCCTTG-3′	60	281
	E11R: 5′-GCCTTGAGAGGCTAGTAACATCAG-3′
	E3F: 5′-AGCCTCTCTGATCCTTATCCAAGG-3′	60	394
	In-E4R: 5′-TCTGAATCCTCAGCGATGTGCTTG-3′
Mutation Verification	PIEZO2-E52-F:ATTTTGAAGTTGTGCACAGAT	58	104
	PIEZO2-E52-R:TCTGGTGAGCGATATAGGAA
