# Supplementary material for: Novel mutations in TPM2 and PIEZO2 are responsible for distal arthrogryposis (DA) 2B and mild DA in two Chinese families
Source: BMC Med Genet. 2018 Oct 3;19:179. doi: 10.1186/s12881-018-0692-8 (PMC6171138; doi:10.1186/s12881-018-0692-8)
Supplement: Supplementary file 3 — Table S2. Two-point linkage analysis using 3 genetic markers in the DA2B family (XLSX 9 kb) [file 12881_2018_692_MOESM3_ESM.xlsx]

## Sheet: Sheet1
Table S2. Two-point linkage analysis using 3 genetic markers in the DA2B family
Marker	LOD Score At θ=
	0	0.01	0.05	0.1	0.2	0.3	0.4
9p13AAC	0.9	0.88	0.79	0.68	0.46	0.26	0.1
11p15GT	-∞	-1.11	-0.49	-0.27	-0.14	-0.11	-0.07
20q13AC	-∞	-1.11	-0.49	-0.27	-0.14	-0.11	-0.07
